# Supplementary material for: Metal Cation Triggered Peptide Hydrogels and Their Application in Food Freshness Monitoring and Dye Adsorption
Source: Gels. 2021 Jul 7;7(3):85. doi: 10.3390/gels7030085 (PMC8293139; doi:10.3390/gels7030085)
Supplement: Supplementary file 1 [file gels-07-00085-s001.zip]

Archive with 1 entries (1 files):
- gels-1268216-supplementary.pdf
